# Supplementary material for: Non-Steroidal Drug Interferences in a Quantitative Multisteroid LC-MS/MS Assay
Source: Cells. 2023 Jan 15;12(2):329. doi: 10.3390/cells12020329 (PMC9856384; doi:10.3390/cells12020329)
Supplement: Supplementary file 1 [file cells-12-00329-s001.zip]

Archive with 1 entries (1 files):
- cells-2141959-supplementary.pdf
